# Supplementary material for: Chronic Reproductive Toxicity of Fomtec Enviro USP, a Fluorine-Free Firefighting Foam, to Northern Bobwhite (Colinus virginianus)
Source: Toxics. 2025 Jun 3;13(6):474. doi: 10.3390/toxics13060474 (PMC12197796; doi:10.3390/toxics13060474)
Supplement: Supplementary file 1 [file toxics-13-00474-s001.zip]

Archive with 1 entries (1 files):
- toxics-3629285-supplementary.pdf
